# Supplementary material for: New Model of Disuse-Induced Bone Density Loss in Horses
Source: Animals (Basel). 2025 Oct 29;15(21):3137. doi: 10.3390/ani15213137 (PMC12607326; doi:10.3390/ani15213137)
Supplement: Supplementary file 1 [file animals-15-03137-s001.zip]

Archive with 1 entries (1 files):
- animals-3924838-supplementary.pdf
